# Supplementary material for: MAPK Phosphatase-3 Mediates Chronic Endoplasmic Reticulum Stress Promoting Hepatic Gluconeogenesis
Source: Int J Mol Sci. 2026 Mar 22;27(6):2874. doi: 10.3390/ijms27062874 (PMC13026685; doi:10.3390/ijms27062874)
Supplement: Supplementary file 1 [file ijms-27-02874-s001.zip]

Archive with 1 entries (1 files):
- ijms-4160743-supplementary.pdf
